# Supplementary material for: Kin-recognition and predation shape collective behaviors in the cannibalistic nematode Pristionchus pacificus
Source: PLoS Genet. 2023 Dec 14;19(12):e1011056. doi: 10.1371/journal.pgen.1011056 (PMC10721034; doi:10.1371/journal.pgen.1011056)
Supplement: S1 Table — (XLSX) [file pgen.1011056.s006.xlsx]

## Sheet: Sheet1
Supplementary Table S1
Name	Strain	Alleles	Species
RSB001	RSB001	Wild Type	P. pacificus
RSB005	RSB005	Wild Type	P. pacificus
RSA075	RSA075	Wild Type	P. pacificus
RSB033	RSB033	Wild Type	P. pacificus
PS312	PS312	Wild type	P. pacificus
self-1.1	JWL8	self-1.1 (bnn5)	P. pacificus
self-1.2	JWL15	self-1.2 (bnn10)	P. pacificus
self-1.1; self-1.2	JWL90	self-1.1 (bnn57); self-1.2(bnn10)	P. pacificus
nhr-40 (RSB001)	JWL52	nhr-40 (bnn38)	P. pacificus
nhr-40 (RSA075)	JWL54	nhr-40 (bnn40)	P. pacificus
nhr-40 (PS312)	RS3622	nhr-40 (tu1418)	P. pacificus
CB4856	CB4856	Wild Type	C. elegans
JU2001	JU2001	Wild Type	C. elegans
