# Supplementary material for: Kin-recognition and predation shape collective behaviors in the cannibalistic nematode Pristionchus pacificus
Source: PLoS Genet. 2023 Dec 14;19(12):e1011056. doi: 10.1371/journal.pgen.1011056 (PMC10721034; doi:10.1371/journal.pgen.1011056)
Supplement: S2 Table — (XLSX) [file pgen.1011056.s007.xlsx]

## Sheet: Sheet1
Supplementary Table S1
Gene name	F Primer sequence	R Primer sequence	sgRNA (PAM)
self-1.1	CGCTGTGCTGACAGTATCAAGATG	GTTTTGCACACCCCTGTTGCATAG	CGAGCAGTCTTCCGGGGTTC(AGG)
self-1.2	GAATAAGTGAAGAAGGGCGG	GTTTACGCAATTCGGGTCAC	TCACTGAGCGGAAGCAGCGA(GGG)
nhr-40 (RSB001)	GCGTTCTTTGAAGAGACCTC	GAGTATCCCAAGGGAATCCTAC	ACGACACAGAGGGTTCCCTC(CGG)
nhr-40 (RSA075)	GCGTTCTTTGAAGAGACCTC	GGTACTTCCTCTTTCTCTCACG	ACGACACAGAGGGTTCCCTC(CGG)
